# Supplementary material for: Knowledge and Attitude Related to Hepatitis C among Medical Students in the Oral Direct Acting Antiviral Agents Era in Vietnam
Source: Int J Environ Res Public Health. 2022 Sep 28;19(19):12298. doi: 10.3390/ijerph191912298 (PMC9565151; doi:10.3390/ijerph191912298)
Supplement: Supplementary file 1 [file ijerph-19-12298-s001.zip]

Archive with 1 entries (1 files):
- ijerph-1787017-supplementary.pdf
